# Supplementary material for: Characterisation of Cannabis-Based Products Marketed for Medical and Non-Medical Use Purchased in Portugal
Source: Molecules. 2024 Jun 8;29(12):2737. doi: 10.3390/molecules29122737 (PMC11206000; doi:10.3390/molecules29122737)
Supplement: Supplementary file 1 [file molecules-29-02737-s001.zip]

Archive with 1 entries (1 files):
- molecules-3015324-supplementary.pdf
